# Supplementary material for: Bioinformatic analysis identifying FGF1 gene as a new prognostic indicator in clear cell Renal Cell Carcinoma
Source: Cancer Cell Int. 2021 Apr 17;21:222. doi: 10.1186/s12935-021-01917-9 (PMC8052755; doi:10.1186/s12935-021-01917-9)
Supplement: Supplementary file 2 — Additional file 2: Table S4. Detailed patients information used for IHC and QPCR experiments. [file 12935_2021_1917_MOESM2_ESM.xls]

## Sheet: Sheet1
Detailed patients information used for IHC and QPCR experiments
Experiment	Hospital ID	Local Biobank NO.	Pathological diagnosis	gender	live status	Days to birth	Age	Grade	Radiations history	Stage	TNM information	Chemotherapy history	Blood white cell count
IHC	662162	2015-08436	ccRCC	MALE	Alive	-22627	61.9918	G1	NO	Stage I	M0T1aNXMX	No	Elevated
IHC	662162	2015-08449	ccRCC	FEMALE	Alive	-23725	65	G1	YES	Stage I	T1bN0M0	No	Elevated
IHC	690467	2016-01328	ccRCC	MALE	Alive	-16915	46.3425	G2	NO	Stage I	T1aNXM0	No	NA
IHC	693228	2016-02559	ccRCC	MALE	Alive	-15360	42.0822	G3	NO	Stage I	T1aNXM0	No	Normal
IHC	699407	2016-05648	ccRCC	MALE	Alive	-15360	42.0822	G3	NO	Stage I	T1aNXM0	No	Normal
IHC	699407	2016-05659	ccRCC	MALE	Alive	-17449	47.8055	G3	NO	Stage II	T2N0M0	No	Normal
IHC	701052	2016-06691	ccRCC	FEMALE	Alive	-10698	29.3096	G2	NO	Stage I	T1aNXM0	No	Elevated
IHC	704855	2016-08568	ccRCC	FEMALE	Alive	-10698	29.3096	G2	NO	Stage I	T1aNXM0	No	Elevated
IHC	727218	2016-19505	ccRCC	MALE	Alive	-23008	63.0356	G2	NO	Stage II	T2aNXM0	Yes	Normal
IHC	727218	2016-19558	ccRCC	MALE	Alive	-23008	63.0356	G2	NO	Stage II	T2aNXM0	Yes	Normal
IHC	732069	2017-00714	ccRCC	FEMALE	Alive	-23764	65.1068	G2	NO	Stage I	T1bN0M0	No	Normal
IHC	732720	2017-01045	ccRCC	FEMALE	Alive	-19022	52.1151	G2	NO	Stage I	T1aNXM0	No	Elevated
IHC	749118	2017-10332	ccRCC	FEMALE	Alive	-19022	52.1151	G2	NO	Stage I	T1aNXM0	No	Elevated
IHC	823891	2017-20908	ccRCC	FEMALE	Alive	-22462	61.5397	G3	NO	Stage I	T1aN0M0	No	Normal
IHC	784819	2018-04881	ccRCC	MALE	Alive	-25486	69.8247	G2	NO	Stage II	T2N0M0	No	Normal
IHC	794657	2018-09420	ccRCC	FEMALE	Dead	-27152	74.389	G3	NO	Stage I	T1NXM0	No	Normal
IHC	794922	2018-09679	ccRCC	FEMALE	Alive	-20084	55.0247	G2	NO	Stage I	T1aN0M0	No	Elevated
IHC	798855	2018-12071	ccRCC	FEMALE	Alive	-27885	76.3973	G3	NO	Stage I	T1bNXM0	No	Normal
IHC	801093	2018-12967	ccRCC	MALE	Alive	-9714	26.6137	G2	NO	Stage I	T1aNXM0	Yes	Elevated
IHC	800413	2018-13158	ccRCC	MALE	Alive	-9714	26.6137	G2	NO	Stage I	T1aNXM0	Yes	Elevated
IHC	804302	2018-15105	ccRCC	MALE	Dead	-21374	58.5589	G3	NO	Stage IV	T4N0M1	No	Elevated
IHC	808342	2018-17632	ccRCC	FEMALE	Dead	-28552	78.2247	G2	NO	Stage II	T2N0M0	No	Normal
IHC	556379	2018-21981	ccRCC	MALE	Alive	-21256	58.2356	G4	NO	Stage II	T2N0M0	No	Normal
IHC	765780	2018-22189	ccRCC	MALE	Alive	-21256	58.2356	G4	NO	Stage II	T2N0M0	No	Normal
IHC	816436	2018-22236	ccRCC	FEMALE	Alive	-21836	59.8247	G3	NO	Stage I	T1bNXM0	No	Normal
IHC	823849	2018-25840	ccRCC	MALE	Alive	-18878	51.7205	G3	NO	Stage III	T3aN0M0	No	Normal
IHC	823849	2018-26759	ccRCC	MALE	Alive	-18878	51.7205	G3	NO	Stage III	T3aN0M0	No	Normal
IHC	827963	2018-28185	ccRCC	MALE	Dead	-23034	63.1068	G3	NO	Stage I	T1aN0M0	No	NA
IHC	829137	2019-00339	ccRCC	MALE	Alive	-15935	43.6575	G3	NO	Stage IV	T2N0M1	No	Normal
IHC	832338	2019-02042	ccRCC	MALE	Alive	-20493	56.1452	G2	NO	Stage I	T1bN0M0	No	NA
IHC	838789	2019-05890	ccRCC	MALE	Alive	-22071	60.4685	G2	NO	Stage II	M0T2aNXMX	No	NA
IHC	840649	2019-06142	ccRCC	FEMALE	Alive	-27561	75.5096	G2	NO	Stage I	T1aNXM0	Yes	Elevated
IHC	846600	2019-09267	ccRCC	FEMALE	Alive	-27561	75.5096	G2	NO	Stage I	T1aNXM0	Yes	Elevated
IHC	847917	2019-11107	ccRCC	MALE	Alive	-21164	57.9836	G3	NO	Stage II	T2N0M0	No	Elevated
IHC	856059	2019-14266	ccRCC	MALE	Alive	-17461	47.8384	G3	NO	Stage III	T3aNXM0	No	Elevated
IHC	856059	2019-16793	ccRCC	MALE	Dead	-27692	75.8685	G2	NO	Stage I	T1aNXM0	No	Elevated
IHC	860884	2019-16893	ccRCC	MALE	Dead	-27692	75.8685	G2	NO	Stage I	T1aNXM0	No	Elevated
IHC	861223	2019-17406	ccRCC	MALE	Dead	-30729	84.189	G4	NO	Stage IV	T3bNXM1	No	Normal
IHC	865390	2019-19670	ccRCC	MALE	Alive	-24916	68.263	G2	NO	Stage II	MXT2aNXMX	No	Normal
IHC	866892	2019-20195	ccRCC	MALE	Dead	-18905	51.7945	G3	NO	Stage IV	T3aNXM1	No	NA
IHC	869433	2019-22744	ccRCC	MALE	Alive	-13546	37.1123	G2	NO	Stage III	M0T3aNXMX	No	Normal
IHC	872298	2019-22874	ccRCC	MALE	Alive	-26909	73.7233	G1	NO	Stage I	T1aNXM0	No	NA
IHC	874710	2019-24258	ccRCC	MALE	Alive	-26909	73.7233	G1	NO	Stage I	T1aNXM0	No	NA
IHC	874870	2019-24391	ccRCC	FEMALE	Alive	-21514	58.9425	G2	NO	Stage I	T1bNXM0	No	Normal
IHC	873650	2019-24495	ccRCC	FEMALE	Alive	-21514	58.9425	G2	NO	Stage I	T1bNXM0	No	Normal
IHC	874962	2019-24516	ccRCC	MALE	Dead	-22488	61.611	G3	NO	Stage IV	T3bNXM1	No	Normal
IHC	879352	2019-27204	ccRCC	MALE	Dead	-20176	55.2767	G3	NO	Stage IV	T2N0M1	No	Low
IHC	880467	2019-27327	ccRCC	MALE	Dead	-27225	74.589	G4	NO	Stage IV	T4N0M1	No	Normal
IHC	881005	2019-28498	ccRCC	MALE	Alive	-20246	55.4685	G2	NO	Stage I	T1bNXM0	No	Elevated
IHC	881226	2019-28831	ccRCC	FEMALE	Alive	-25976	71.1671	G2	NO	Stage I	T1aN0M0	No	Normal
IHC	883858	2019-29523	ccRCC	MALE	Alive	-14651	40.1397	G3	NO	Stage I	T1bN0M0	No	Elevated
IHC	884313	2019-29669	ccRCC	MALE	Alive	-12508	34.2685	G3	NO	Stage III	T3bN0M0	No	Normal
IHC	860425	2019-31111	ccRCC	MALE	Alive	-17920	49.0959	G2	NO	Stage I	T1aN0M0	No	NA
IHC	886646	2020-00003	ccRCC	MALE	Alive	-22020	60.3288	G2	NO	Stage I	T1bN0M0	No	NA
IHC	886133	2020-00239	ccRCC	MALE	Alive	-24669	67.5863	G2	NO	Stage III	T3aNXM0	No	Elevated
IHC	889062	2020-01386	ccRCC	MALE	Dead	-21088	57.7753	G3	NO	Stage III	T3aN0M0	No	Normal
IHC	889062	2020-01399	ccRCC	FEMALE	Alive	-18348	50.2685	G2	NO	Stage I	T1aN0M0	No	Elevated
IHC	892921	2020-02661	ccRCC	MALE	Dead	-23725	65	G3	NO	Stage III	T3aN0M0	No	NA
IHC	892719	2020-02977	ccRCC	FEMALE	Alive	-26475	72.5342	G3	NO	Stage III	T3aNXM0	No	Normal
IHC	898459	2020-05573	ccRCC	FEMALE	Alive	-17468	47.8575	G1	NO	Stage I	T1NXM0	No	Elevated
IHC	900189	2020-06482	ccRCC	FEMALE	Alive	-27838	76.2685	G2	NO	Stage III	T3bNXM0	No	Normal
IHC	900082	2020-06591	ccRCC	MALE	Dead	-19052	52.1973	G3	YES	Stage I	T1bNXM0	No	Elevated
IHC	904131	2020-08858	ccRCC	MALE	Dead	-19052	52.1973	G3	YES	Stage I	T1bNXM0	No	Elevated
IHC	903841	2020-09149	ccRCC	MALE	Dead	-21524	58.9699	G3	NO	Stage III	T3aN0M0	No	Normal
IHC	905602	2020-10288	ccRCC	MALE	Dead	-21524	58.9699	G3	NO	Stage III	T3aN0M0	No	Normal
IHC	909700	2020-12289	ccRCC	MALE	Dead	-27417	75.1151	G4	NO	Stage IV	T4NXM0	No	Elevated
IHC	911251	2020-13593	ccRCC	FEMALE	Alive	-15799	43.2849	G3	NO	Stage I	T1aNXM0	No	Elevated
IHC	909610	2020-13908	ccRCC	MALE	Alive	-28701	78.6329	G3	NO	Stage I	T1aNXM0	No	Normal
IHC	913227	2020-14398	ccRCC	FEMALE	Dead	-31473	86.2274	G4	NO	Stage III	T3aN0M0	No	Normal
IHC	915251	2020-16024	ccRCC	MALE	Dead	-28405	77.8219	G3	NO	Stage I	T1aN0M0	No	Normal
IHC	916071	2020-16326	ccRCC	MALE	Dead	-19677	53.9096	G3	NO	Stage I	T1bN0M0	No	Normal
IHC	916846	2020-16734	ccRCC	MALE	Dead	-19677	53.9096	G3	NO	Stage I	T1bN0M0	No	Normal
IHC	917908	2020-17111	ccRCC	FEMALE	Dead	-29219	80.0521	G2	YES	Stage III	T3bN0M0	No	Elevated
IHC	922546	2020-19553	ccRCC	MALE	Alive	-18954	51.9288	G3	NO	Stage I	T1aNXM0	No	Normal
IHC	923060	2020-19965	ccRCC	MALE	Alive	-24067	65.937	GX	NO	Stage I	T1aN0M0	No	Normal
IHC	923724	2020-20565	ccRCC	MALE	Alive	-21713	59.4877	G1	NO	Stage I	T1N0M0	No	Normal
IHC	924460	2020-20593	ccRCC	MALE	Alive	-25210	69.0685	G2	NO	Stage I	T1bN0M0	No	Normal
IHC	906825	2020-20854	ccRCC	MALE	Alive	-25210	69.0685	G2	NO	Stage I	T1bN0M0	No	Normal
IHC	925038	2020-20956	ccRCC	MALE	Alive	-17133	46.9397	G3	NO	Stage I	T1aNXM0	No	Elevated
IHC	925551	2020-21178	ccRCC	FEMALE	Dead	-26596	72.8658	G2	NO	Stage I	T1bN0M0	No	Elevated
IHC	926121	2020-21582	ccRCC	FEMALE	Alive	-17621	48.2767	G2	NO	Stage I	T1bN0M0	No	NA
IHC	923533	2020-24762	ccRCC	FEMALE	Dead	-24853	68.0904	G3	NO	Stage II	T2NXM0	No	NA
IHC	742257	2020-24912	ccRCC	MALE	Alive	-18510	50.7123	G3	NO	Stage I	T1bNXM0	No	Elevated
IHC	933780	2020-25947	ccRCC	MALE	Alive	-18054	49.463	G3	NO	Stage II	T2N0M0	No	Elevated
IHC	933336	2020-26207	ccRCC	FEMALE	Alive	-21980	60.2192	G3	NO	Stage III	T3aN0M0	No	Normal
IHC	937886	21-00595	ccRCC	MALE	Alive	-23609	64.6822	G2	NO	Stage I	T1bNXM0	No	Elevated
IHC	793375	H2019-00059	ccRCC	FEMALE	Alive	-22693	62.1726	G2	NO	Stage III	T3bN0M0	No	NA
IHC	479667	1100216	ccRCC	MALE	Dead	-32290	88.4658	G2	NO	Stage I	T1aN0M0	No	Normal
IHC	489537	1104680	ccRCC	MALE	Alive	-16195	44.3699	G3	NO	Stage I	T1bNXM0	No	NA
IHC	496734	1107814	ccRCC	MALE	Dead	-22156	60.7014	G4	NO	Stage I	T1bNXM0	No	Elevated
IHC	504195	1110846	ccRCC	MALE	Dead	-22156	60.7014	G4	NO	Stage I	T1bNXM0	No	Elevated
IHC	508286	1113058	ccRCC	MALE	Alive	-17540	48.0548	G2	NO	Stage I	T1aNXM0	No	Normal
IHC	513822	1200815	ccRCC	MALE	Dead	-28095	76.9726	G3	NO	Stage IV	T3aNXM1	No	Normal
IHC	518752	1203150	ccRCC	MALE	Dead	-28095	76.9726	G3	NO	Stage IV	T3aNXM1	No	Normal
IHC	525806	1205434	ccRCC	FEMALE	Alive	-15041	41.2082	G2	NO	Stage I	T1bNXM0	No	Elevated
IHC	532483	1209021	ccRCC	FEMALE	Alive	-27396	75.0575	G3	NO	Stage III	T3aN0M0	No	Normal
IHC	540376	1210862	ccRCC	MALE	Alive	-21891	59.9753	G2	NO	Stage I	T1aNXM0	No	Elevated
IHC	545341	1212726	ccRCC	MALE	Alive	-24720	67.726	G2	NO	Stage III	T3aN0M0	No	Normal
IHC	599591	1400616	ccRCC	MALE	Alive	-24720	67.726	G2	NO	Stage III	T3aN0M0	No	Normal
IHC	599591	1400644	ccRCC	MALE	Alive	-23373	64.0356	G3	NO	Stage I	T1bNXM0	No	Elevated
IHC	606445	1402666	ccRCC	MALE	Alive	-19828	54.3233	G2	NO	Stage I	T1N0M0	No	NA
IHC	609438	1403699	ccRCC	MALE	Alive	-20910	57.2877	G2	NO	Stage III	T3aNXM0	No	Normal
IHC	358787	200503353	ccRCC	FEMALE	Alive	-18662	51.1288	G2	NO	Stage III	T3aN0M0	No	Normal
IHC	377564	200605335	ccRCC	MALE	Dead	-23379	64.0521	G4	NO	Stage IV	T3aN0M1	No	Normal
QPCR	409688	200803005	ccRCC	MALE	Dead	-19030	52.137	G4	YES	Stage IV	T1bNXM1	No	Normal
QPCR	413292	200805041	ccRCC	FEMALE	Alive	-22155	60.6986	G2	NO	Stage I	T1bNXM0	No	Normal
QPCR	422928	200809203	ccRCC	MALE	Dead	-11701	32.0575	G4	NO	Stage III	T3aNXM0	No	NA
QPCR	426191	200810814	ccRCC	MALE	Alive	-19560	53.589	G2	NO	Stage I	MXT1aNXMX	No	Normal
QPCR	777146	200904540	ccRCC	MALE	Alive	-26464	72.5041	G2	NO	Stage I	T1aNXM0	No	Normal
QPCR	776148	200905088	ccRCC	MALE	Alive	-25205	69.0548	G2	NO	Stage I	M0T1aN0M0	No	Normal
QPCR	443180	200906277	ccRCC	MALE	Dead	-15242	41.7589	G2	YES	Stage II	T2N0M0	No	Elevated
QPCR	458487	201003224	ccRCC	MALE	Alive	-14612	40.0329	G2	NO	Stage I	T1bNXM0	No	Normal
QPCR	426759	201004146	ccRCC	MALE	Alive	-14131	38.7151	G2	NO	Stage I	T1bN0M0	No	Elevated
QPCR	467703	201007440	ccRCC	FEMALE	Dead	-32364	88.6685	G3	NO	Stage III	T3bNXM0	No	Normal
QPCR	470715	201009233	ccRCC	MALE	Dead	-18133	49.6795	G3	NO	Stage II	T2N0M0	No	Normal
QPCR	471654	201009272	ccRCC	FEMALE	Dead	-29380	80.4932	G2	NO	Stage I	T1bN0M0	No	Normal
QPCR	475008	201010789	ccRCC	MALE	Alive	-18898	51.7753	G2	NO	Stage IV	T3bN0M1	No	NA
QPCR	474831	201010888	ccRCC	FEMALE	Alive	-27644	75.737	G3	NO	Stage III	T3bN0M0	No	Normal
QPCR	476173	201011831	ccRCC	FEMALE	Alive	-21340	58.4658	G2	NO	Stage III	T3aNXM0	No	Normal
QPCR	880280	2017-24736	ccRCC	MALE	Dead	-18224	49.9288	G3	NO	Stage I	T1aN0M0	No	Normal
QPCR	878181	2016-06903	ccRCC	FEMALE	Alive	-21819	59.7781	G4	NO	Stage III	T3bN0M0	No	Normal
QPCR	779421	2016-04954	ccRCC	FEMALE	Alive	-23310	63.863	G3	NO	Stage II	T2NXM0	No	Normal
QPCR	775697	2015-16936	ccRCC	FEMALE	Dead	-19376	53.0849	G2	YES	Stage I	T1bN0M0	No	Elevated
QPCR	776148	2015-13295	ccRCC	MALE	Alive	-12937	35.4438	G1	NO	Stage I	T1aNXM0	No	Elevated
QPCR	750234	2015-11781	ccRCC	MALE	Alive	-22324	61.1616	G2	NO	Stage I	T1aN0M0	No	Elevated
QPCR	752488	2015-11748	ccRCC	MALE	Alive	-22324	61.1616	G2	NO	Stage I	T1aN0M0	No	Elevated
QPCR	751540	2015-11360	ccRCC	MALE	Alive	-14824	40.6137	G2	NO	Stage I	T1aNXM0	No	Elevated
QPCR	776148	2015-06627	ccRCC	MALE	Alive	-23125	63.3562	G4	NO	Stage IV	T3bN0M1	No	Normal
QPCR	694646	2015-04413	ccRCC	MALE	Alive	-23125	63.3562	G4	NO	Stage IV	T3bN0M1	No	Normal
QPCR	779421	2015-03873	ccRCC	MALE	Dead	-22771	62.3863	G4	YES	Stage IV	T3aN0M1	Yes	Normal
QPCR	834595	2015-00644	ccRCC	FEMALE	Dead	-28727	78.7041	G2	NO	Stage I	T1aNXM0	No	Elevated
QPCR	857947	2014-16409	ccRCC	MALE	Alive	-25494	69.8466	G3	NO	Stage III	T3aNXM0	No	NA
QPCR	877516	2014-13515	ccRCC	MALE	Alive	-18178	49.8027	G4	NO	Stage III	T3aN0M0	No	Normal
QPCR	817679	2014-06294	ccRCC	MALE	Alive	-24912	68.2521	G2	NO	Stage I	T1N0M0	No	Normal
